# Supplementary material for: Phylogenetic Implication of Large Intergenic Spacers: Insights from a Mitogenomic Comparison of Prosopocoilus Stag Beetles (Coleoptera: Lucanidae)
Source: Animals (Basel). 2022 Jun 21;12(13):1595. doi: 10.3390/ani12131595 (PMC9264858; doi:10.3390/ani12131595)
Supplement: Supplementary file 1 [file animals-12-01595-s001.zip]

Archive with 1 entries (1 files):
- animals-1739259-supplementary.pdf
